# Supplementary material for: Network Models of TEM β-Lactamase Mutations Coevolving under Antibiotic Selection Show Modular Structure and Anticipate Evolutionary Trajectories
Source: PLoS Comput Biol. 2011 Sep 22;7(9):e1002184. doi: 10.1371/journal.pcbi.1002184 (PMC3178621; doi:10.1371/journal.pcbi.1002184)
Supplement: Table S2 — Lists of all laboratory-evolved TEM-1 mutants in our database. Each mutant is listed in column 1, and amino acid substitution mutations are indicated by residue position according to the Ambler system [65]. The mutants are listed in three worksheets by Bush-Jacoby phenotype class [27]: broad-spectrum antibiotic resistance (2b), extended-spectrum antibiotic resistance (2be), and inhibitor resistance (2br). References for each directed evolution experiment are provided in Dataset S4. FASTA sequences for all TEM-1 mutants from laboratory-evolved isolates are included in Datasets S1-S3. (XLSX) [file pcbi.1002184.s005.xlsx]

## Sheet: CONTENTS
Sheet	Column	Description
2be	__	Laboratory evolved TEM sequences, where the selection was for the extended spectrum phenotype, resulting in sequences in the phenotype class 2be.
	TEM Name	TEM Name (as assigned here) of the laboratory evolved seqeunce begins with the number of the reference from which the sequence was collected. The rest of the name contains the clone/sequence number of that sequence within that reference paper. The rest of this row contains the amino acid residue numbers in the TEM-1 reference sequence, using the Ambler numbering scheme.
	27 to 289	Residue number (by the Ambler numbering scheme) of the mutated residue in TEM-1
	Reference Number	Number of the reference paper from which the sequence was collected. Corresponding references are found in the References sheet.
	Round	Selection round for the sequences within a given laboratory evolution experiment. When the reference paper for that experiment does not give a name or number to the selection round, but indicates that the sequences come from subsequent selection rounds, the numbers given here reflect this information
	Library	Sequence library name for the sequences within a given laboratory evolution experiment. When the reference paper for that experiment does not give a name or number to the sequence library, but indicates that the sequences come from different libaries, the letters given here reflect this information. In this case the library name starts with the reference number, followed by an underscore and diff…
2br	__	Laboratory evolved TEM sequences, where the selection was for the inhibitor-resistant phenotype, resulting in sequences in the phenotype class 2br.
	(See above)	(See above)
2b	__	Laboratory evolved TEM sequences, where the selection was for preservation of the parental TEM-1 broad-spectrum phenotype, resulting in sequences in the phenotype class 2b.
	(See above)
Starting Libraries	__	TEM mutant sequences that were used as a starting set to be evolved in the laboratory evolution experiments. Unlike sequences coming from a given selection round, these starting sequences have not yet been selected for based on resistance to the drug used in the selection.
	(See above)
Starting Lib to Laboratory TEMs	__	The library names of laboratory evolved TEM sequences (used in sheets "2be", "2br"," 2b"), and the corresponding starting libraries (sheet "Starting Libraries") for the laboratory evolution experiments which selected for these TEM sequences.
	Evolved TEM Library	The name of the library of laboratory-evolved TEM sequences, as they are found in sheets "2be", "2br", "2b".
	Starting TEM Library	The name of the corresponding TEM library of sequences, with which the laboratory evolution experiment started.
	Starting Library Rounds	If the starting library has multiple selection rounds, only consider the rounds whose sequences were further evolved in the experiment.
References	__	References for the "Reference Number" column from the previous sheets.
	Reference Number	Reference number for a given publication is consistently used in this file.
	Author	A brief listing of author names for the publication.
	Journal	Journal in which the article appeared, with the article's volume and page information.
	Year	The year in which the article was published.
	Link	The URL of the publication

## Sheet: 2be
TEM Name	27	28	31	32	33	34	35	36	38	39	40	42	47	56	59	63	65	80	82	92	96	98	100	104	105	110	112	114	115	120	124	135	140	141	143	146	147	153	155	157	158	163	164	166	168	172	173	174	175
_TEM-1	P	E	V	K	V	K	D	A	D	Q	L	A	I	I	S	E	R	V	S	G	H	S	N	E	Y	E	H	T	D	R	S	A	T	T	G	K	E	H	M	D	H	D	R	E	E	A	I	P	N
11_1stTriplet																								K																			H
11_2ndTriple																								K																			S
11_TEM-06																								K																			H
11_TEM-26																								K																			S
12_Allele_1																																											G
12_Allele_2																																											H				V
12_Allele_3																																					K						H				V
12_Allele_4																					D																						H					S
12_Allele_5																																											H				V
12_Allele_6	S																																						I				H				V		D
12_Allele_7																		I																									S				V
12_Allele_8																																											H				V
13_Allele_1																								K
13_Allele_2																								K
13_Allele_3												G												K
13_Allele_4																								K
13_Allele_5																								K
13_Allele_6																								K																			H				V
13_Allele_7a																																											S				V
13_Allele_7b																																											S
13_Allele_8																								K																			N				V
13_Allele_9																																											S		K		T
18_1																								K
41_1A1
41_1A2
41_1A3
41_1A4
41_1A5
41_1A6
41_1B1
41_1C1
41_1C2
41_1D1
41_1D2
41_1D3
41_1D4
41_1D5_TEM-12																																											S
41_2A6
41_2D5_TEM-26																								K																			S
41_3A6
41_3D5_TEM-52																								K
52_ST1																								K
52_ST3												G								S				K
52_ST4																								K
82_pL28_2																								K
82_pL39_2
82_pL39_3																								K
82_pL39_4																								K
86_Point_1																G								K																			H
86_Point_2																																														E
86_Point_3										K
86_RAISE_1
86_RAISE_2																																															DEL
87_Colony_1																																											H
87_Colony_2																																											H
87_Colony_3											W																																G
87_Colony_4																																											C
87_Colony_5																																											H				V
87_Colony_6
87_Colony_7
88_512_T1-T3_T5																																											H
88_512_T4																																											H				T
89_Duplic_L3_1																								K
89_Duplic_L3_2
90_Sel1_10
90_Sel1_3_7																								K
90_Sel1_9																																						R
90_Sel2_1																								K
91_000_Sel02_1																														S
91_000_Sel02_2
91_000_Sel02_3
91_000_Sel02_4
91_000_Sel02_5																								K						S
91_000_Sel05_1																									H			A
91_000_Sel05_2																																						R
91_000_Sel05_3														V																	N			A
91_000_Sel05_4					L				N
91_000_Sel05_5																																							L	S
91_12.5_Sel05_1
91_12.5_Sel05_2																														G								N
91_12.5_Sel05_3																										G
91_12.5_Sel06_1							A	V																K														R
91_12.5_Sel10_1														V
91_12.5_Sel10_2																																T															M
91_12.5_Sel10_3																								K
91_250_Sel05_1																			A								Y
91_250_Sel05_2										R													K
91_250_Sel05_3														V										K
91_250_Sel05_4																								K
91_250_Sel05_5				T																				K
91_250_Sel08_1															G																							S
91_250_Sel08_2			G			R																				G							A
91_250_Sel08_3
91_250_Sel08_4																												A	E														C				V
91_250_Sel08_5																D
91_250_Sel08_6																								V															V
91_250_Sel10_1		M																												S
91_250_Sel10_2		M																												S
91_250_Sel15_1																								K											E		K	Y			Y
91_250_Sel15_2										R												A		K										A													M
91_250_Sel18_1													V											K																		E
91_250_Sel18_2									E								H																			E		R
91_250_Sel18_3
91_250_Sel18_4						R			E
91_250_Sel18_5			E	Q			N																K																L								R
91_250_Sel18_6																														S	G							R
TEML-140															G																												S
[truncated: 42 more columns]

## Sheet: 2br
TEM Name	42	52	69	111	130	153	166	192	195	201	238	244	272	276	Reference Number	Round	Library
_TEM-1	A	N	M	K	S	H	E	K	T	L	G	R	T	N	--
36_Clone_01		Y	L										A		36	1	36_A
36_Clone_02			L					R							36	1	36_A
36_Clone_03					G										36	1	36_A
36_Clone_04	G				G				A		S				36	1	36_A
36_Clone_05												C			36	1	36_A
36_Clone_06	G									P		C			36	1	36_A
36_Clone_07	G					D						C			36	1	36_A
36_Clone_08	G			R						P		C			36	1	36_A
36_Clone_09												S			36	1	36_A
36_Clone_10										P		S			36	1	36_A
36_Clone_11														D	36	1	36_A

## Sheet: 2b
_Lac	28	31	32	33	34	35	36	37	38	39	41	42	47	50	51	52	53	55	56	58	59	60	62	63	64	68	74	77	78	79	80	82	85	86	88	90	92	95	96	97	98	99	100	103	104	108	109	111	114
_TEM-001	E	V	K	V	K	D	A	E	D	Q	G	A	I	D	L	N	S	K	I	E	S	F	P	E	E	M	V	C	G	A	V	S	D	A	Q	G	G	I	H	Y	S	Q	N	V	E	V	T	K	T
2_300_1_300_02_01																																						L
2_300_1_300_02_02													V
2_300_1_300_02_03	G
2_300_1_300_02_05					R
2_300_1_300_02_06																																											D
2_300_1_300_02_07																																					D
2_300_1_300_02_08
2_300_1_300_02_09
2_300_1_300_02_10																S	G	E
2_300_1_300_02_11
2_300_1_350_03_02				A
2_300_1_350_03_03																																											S
2_300_1_350_03_05					R
2_300_1_350_03_06										R
2_300_1_350_03_07																			T
2_300_1_350_03_08
2_300_1_350_03_09																																											D
2_300_1_350_03_10									G																																		H
2_300_1_350_03_11																																										R
2_300_1_350_03_12													V																															G
2_300_1_400_04_02										R
2_300_1_400_04_04
2_300_2_300_06_01																					G
2_300_2_300_06_02																			V
2_300_2_300_06_03
2_300_2_300_06_04
2_300_2_300_06_05
2_300_2_300_06_06											Q
2_300_2_300_06_07																								D
2_300_2_300_06_08													V																														T
2_300_2_300_06_09	A								N
2_300_2_300_06_10	G
2_300_2_300_06_11		A				G													V
2_300_2_300_06_12																																																T	A
2_300_2_300_06_13																						Y		G
2_300_2_300_06_14																								D							G		G	P						F
2_300_2_300_06_15
2_300_2_300_06_16
2_300_2_300_06_17
2_300_2_300_06_18		A
2_300_2_300_06_19										R																											S
2_300_2_300_06_20																																											H
2_300_2_300_11_01																										L
2_300_2_300_11_02						A										K		Q
2_300_2_300_11_03		A														H
2_300_2_350_07_01
2_300_2_350_07_02																							S
2_300_2_350_07_03																							S																				S
2_300_2_350_07_04																			V
2_300_2_350_07_05
2_300_2_350_07_07																	N																														P
2_300_2_350_07_08													V																								D
2_300_2_350_07_09
2_300_2_350_11_01											D
2_300_2_350_11_02																																								F
2_300_2_350_11_03																												Y
2_300_2_350_11_04																									K			W	I
2_300_2_400_08_01													V
2_300_2_400_08_02																							S									A
2_300_2_400_08_03																			V				L
2_300_2_400_08_04																											I
2_300_2_400_08_05
2_300_2_400_08_06									E																																		D		A
2_300_2_400_08_07									A
2_300_2_400_08_08		A														H
2_300_2_400_08_09		A				A
2_300_2_400_12_02		A				A
2_300_2_450_13_01									A																												D
71_I246D_250_5_05_01																																							R
71_I246D_250_5_05_02
71_I246D_250_5_05_03																																							R
71_I246D_250_5_05_04																													T
71_I246D_250_5_05_05
71_I246D_250_5_05_06																				G																							S
71_L199P_000_2_02_01																																													A
71_L199P_000_2_02_02
71_L199P_000_2_02_05
71_L199P_000_2_02_06
71_L199P_250_2_02_03
71_L199P_250_2_02_04
71_L76N_000_2_02_01
71_L76N_000_2_02_02
71_L76N_250_10_10_05		A												E		S
71_L76N_250_10_10_06
71_L76N_250_10_10_07																							S																Y
71_L76N_250_18_18_08							T						V					E																								R	G
71_L76N_250_18_18_09																						W																											A
71_L76N_250_18_18_10			R			A				R
71_L76N_250_18_18_11																D																							Y
71_L76N_250_2_02_03
71_L76N_250_5_05_04																																													G
71_N136S_12.5_5_05_05		A																		G
71_N136S_250_2_02_01
71_N136S_250_2_02_02
71_N136S_250_5_05_03
71_N136S_250_5_05_04
71_N136S_250_5_05_06									E																					V
71_N136S_250_5_05_07																																					D
71_R122C_000_2_02_01
71_R122C_000_2_02_02
71_R122C_000_2_02_03
[truncated: 72 more columns]

## Sheet: Starting Libraries
TEM Name	26	27	28	29	30	32	33	34	35	36	37	38	39	40	41	42	43	44	46	47	48	49	50	52	53	55	56	57	58	59	60	62	63	64	66	68	69	71	72	73	74	76	77	78	79	80	81	82	84
_TEM-001	H	P	E	T	L	K	V	K	D	A	E	D	Q	L	A	A	R	V	Y	I	E	L	D	N	S	K	I	L	E	S	F	P	E	E	F	M	M	T	F	K	V	L	C	G	A	V	L	S	I
74_12.5_10_08
74_12.5_10_09												A											A																		A
74_12.5_10_04																							A	D
74_12.5_10_05													R
74_12.5_10_06
74_12.5_10_07
74_12.5_10_01
74_12.5_10_02																				T
74_12.5_10_03												G
74_12.5_10_13																															L				V
74_12.5_10_12						T														L
74_12.5_10_11																															L
74_12.5_10_10
74_12.5_10_17																																																A	T
74_12.5_10_16																								T
74_12.5_10_15																																				V
74_12.5_10_14
74_12.5_02_05
74_12.5_02_03
74_12.5_02_08						R					G
74_12.5_02_02
74_12.5_02_07
74_12.5_02_01
74_12.5_02_09
74_12.5_02_06																																							L
74_12.5_02_10	R
74_12.5_02_11
74_12.5_02_12
74_12.5_02_13																								S
74_12.5_02_14
74_12.5_02_15
74_12.5_02_16
74_12.5_05_11																																							L
74_12.5_05_10
74_12.5_05_13
74_12.5_05_12
74_12.5_05_15																											V
74_12.5_05_14																				V
74_12.5_05_17																																													T
74_12.5_05_16																																					V
74_12.5_05_19
74_12.5_05_18
74_12.5_05_28
74_12.5_05_29																																															F
74_12.5_05_20
74_12.5_05_21																																					I
74_12.5_05_22
74_12.5_05_23
74_12.5_05_24													R
74_12.5_05_25
74_12.5_05_26																																									A
74_12.5_05_27																															V															A
74_12.5_05_02	R
74_12.5_05_03																																				I
74_12.5_05_01
74_12.5_05_06																																													T
74_12.5_05_07						R
74_12.5_05_04													R
74_12.5_05_05																					A																											A
74_12.5_05_08
74_12.5_05_09																																																	T
74_12.5_05_37																																							C
74_12.5_05_36												G																							L
74_12.5_05_35
74_12.5_05_34
74_12.5_05_33
74_12.5_05_32
74_12.5_05_31																																																	T
74_12.5_05_30								R
74_000_01_05		L
74_000_01_07
74_000_01_06			A
74_000_01_01
74_000_01_03
74_000_10_10		S																																		L								S
74_000_10_11																																																P
74_000_10_12		L		P						V													G	H					V					A											V
74_000_10_13																				T										G		S											G
74_000_10_14							I						R		D		Q																					A				P				G
74_000_10_06																											V			G																	F	F
74_000_10_05													P								G																		V
74_000_10_02			G																					H		Q																							S
74_000_10_09
74_000_10_04									G
74_000_10_01																																					T			Q
74_000_10_03																										T			V		L
74_000_10_07						G												M									T																					P
74_000_10_08																							E
74_000_02_10																																				T
74_000_02_11																															S
74_000_02_17																						P
74_000_02_07
74_000_02_21									A
74_000_02_16																				T																	V
74_000_02_08
74_000_02_09
74_000_02_19
74_000_02_18																												F
74_000_02_06
74_000_02_20
74_000_02_12								E																S
74_000_02_13
74_000_02_01			G
74_000_02_02																					G
74_000_02_03		S	V																								V
74_000_02_04
74_000_02_05																																															S
74_000_02_15
74_000_02_14																																			L
74_000_05_16																																	D							T
74_000_05_17
74_000_05_14																											T
74_000_05_15
74_000_05_12
74_000_05_13																																			V
74_000_05_10		S	G																																													P
74_000_05_11
74_000_05_09								Q															G																					A
74_000_05_08																					A									G
74_000_05_06																			H
74_000_05_03																	Q				G																			Q	A
74_000_05_07																					G																							S
74_000_05_02
74_000_05_05
74_000_05_01
74_000_05_04													P																			L			S
74_250_10_15
74_250_10_14																																S
74_250_10_17
74_250_10_16
74_250_10_11																				V																									T
74_250_10_10												E															V
74_250_10_13			G																													S							L
74_250_10_12																																																	V
74_250_10_02
74_250_10_03																								H									A						V
74_250_10_01
74_250_10_06									A
74_250_10_18
74_250_10_04							A																	H
74_250_10_05								N																D
74_250_10_07
74_250_10_09																																												S
74_250_10_08																				V
74_250_02_09																									G
74_250_02_08
74_250_02_05																																																F
74_250_02_04
74_250_02_07
74_250_02_06
74_250_02_01
74_250_02_02																																									A
74_250_02_12
74_250_02_13																											L
74_250_02_10
74_250_02_11
74_250_05_33
74_250_05_18
74_250_05_35																																	A
74_250_05_22
74_250_05_37
74_250_05_36
74_250_05_31
74_250_05_30
74_250_05_19
74_250_05_23																V
74_250_05_17
74_250_05_16
74_250_05_15
74_250_05_14																				V
74_250_05_39
74_250_05_38
74_250_05_11
74_250_05_10			A
74_250_05_21
74_250_05_32			G																																				L
74_250_05_13																																							V
74_250_05_27
74_250_05_24
74_250_05_12												G
74_250_05_25					R
74_250_05_28
74_250_05_29					Q
74_250_05_08																					K			S
74_250_05_09
74_250_05_04
74_250_05_05
74_250_05_06																								D
74_250_05_07															T
74_250_05_26	R																									T																						A
74_250_05_01
74_250_05_02
74_250_05_03			D
74_250_05_34																					V
74_250_05_20																																																A
2_000_00_42			G
2_000_00_24
2_000_00_25												G
2_000_00_26
2_000_00_27
2_000_00_20			G																																				L
2_000_00_21
2_000_00_22
2_000_00_23																				V
2_000_00_28
2_000_00_29
2_000_00_40
2_000_00_41
2_000_00_03
2_000_00_02			Q		Q
2_000_00_05
2_000_00_04
2_000_00_06																								D
2_000_00_09
2_000_00_08
2_000_00_38
2_000_00_11																																																A
2_000_00_10																																							V
2_000_00_39
2_000_00_12																										T																						A
2_000_00_15																					K			S
2_000_00_14					R
2_000_00_17
2_000_00_16			A
2_000_00_19
2_000_00_18																																	A
2_000_00_31
2_000_00_30
2_000_00_37																					A
2_000_00_36
2_000_00_33														S															A
2_000_00_32															T
[truncated: 167 more columns]

## Sheet: Starting Lib to Laboratory TEMs
Evolved TEM library	Starting TEM Library	Starting Library Rounds
2_300_1	2_000	0
2_300_2	2_000	0
91_000	74_000	2;5;10
91_12.5	74_12.5	2;5;10
91_250	74_250	2;5;10
71_I246D_250_5	74_250	2;5;10
71_L199P_000_2	74_000	2;5;10
71_L199P_250_2	74_250	2;5;10
71_L76N_000_2	74_000	2;5;10
71_L76N_250_2	74_250	2;5;10
71_L76N_250_5	74_250	2;5;10
71_L76N_250_10	74_250	2;5;10
71_L76N_250_18	74_250	2;5;10
71_N136S_250_2	74_250	2;5;10
71_N136S_250_5	74_250	2;5;10
71_N136S_12.5_5	74_12.5	2;5;10
71_N136S_250_5	74_250	2;5;10
71_R122C_000_2	74_000	2;5;10

## Sheet: References
Reference Number	Authors	Journal	Year	Link	*	No Access from JHU
1	De Wals et al	Protein Science 18: p147	2009	http://www3.interscience.wiley.com/cgi-bin/fulltext/121517645/HTMLSTART
2	Goldsmith and Tawfik	PNAS USA 106(15) 6197-6202	2009	http://www.pnas.org/content/106/15/6197.long
3	Camps et al	Crit Reviews Biochem and Mol. Biology 42 p.313	2007	http://www.informahealthcare.com/doi/full/10.1080/10409230701597642
4	Weinreich et al	Science 312 (7): p111	2006	http://www.sciencemag.org/cgi/content/full/312/5770/111
5	Marciano	Protein Science, 18(10), Pages 2080-2089	2009	http://www3.interscience.wiley.com/cgi-bin/fulltext/122542981/HTMLSTART
6	Marciano	J Mol Biol. 384(1):151-64.	2008	http://www.sciencedirect.com/science?_ob=ArticleURL&_udi=B6WK7-4TFW9H9-B&_user=75682&_rdoc=1&_fmt=&_orig=search&_sort=d&_docanchor=&view=c&_acct=C000006078&_version=1&_urlVersion=0&_userid=75682&md5=91ab186a8d3e3fa0f79e8e8ac16fb368
7	Kather et al	J Mol Biol 383: 238-251.	2008	http://www.sciencedirect.com/science?_ob=ArticleURL&_udi=B6WK7-4T4J89D-1&_user=75682&_origUdi=B6WK7-4TFW9H9-B&_fmt=high&_coverDate=10%2F31%2F2008&_rdoc=1&_orig=article&_acct=C000006078&_version=1&_urlVersion=0&_userid=75682&md5=aff782642daea46d9841344101bb1bc4
8	Robin	Antimicrob Agents Chemother. 51(4):1304-9	2007	http://www.pubmedcentral.nih.gov/articlerender.fcgi?tool=pubmed&pubmedid=17220412
9	Perilli et al	J Chemother. 19(2):123-6.	2007	*
10	Fisher et al (old#: 14)	Chem. Rev. 105 (2), pp 395–424	2005	http://pubs.acs.org/doi/full/10.1021/cr030102i
11	Camps et al	PNAS August 19, 2003 vol. 100 no. 17 9727-9732	2003	http://www.pnas.org/content/100/17/9727.full
12	Barlow & Hall	Genetics 163(4): 1237–1241.	2003	http://www.pubmedcentral.nih.gov/articlerender.fcgi?tool=pubmed&pubmedid=12702671
13	Barlow & Hall	Genetics 160: p823	2002	http://www.genetics.org/cgi/content/abstract/160/3/823
14	Livermore	Clinical Microbiology & Infection, V14(1), p3	2008	http://www3.interscience.wiley.com/cgi-bin/fulltext/119414796/HTMLSTART
15	Schroeder et al	Antimicr Agents Chemother Vol. 46(11) p.3568	2002	http://aac.asm.org/cgi/content/full/46/11/3568
16	Gniadkowski	Clinical Microbiology & Infection, V7(11), p597	2001	http://www3.interscience.wiley.com/cgi-bin/fulltext/120711288/HTMLSTART
17	Therrien, Levesque	FEMS Microbiology Reviews, 24(3), p. 251-262	2006	http://www3.interscience.wiley.com/cgi-bin/fulltext/119040915/HTMLSTART
18	Orencia et al	Nature Structural Biology 8 (3): p238	2001	http://www.nature.com/nsmb/journal/v8/n3/full/nsb0301_238.html
19	Babic et al	Drug Resist Updat. 9(3):142-56.	2006	http://www.sciencedirect.com/science?_ob=ArticleURL&_udi=B6WDK-4KKNNHR-1&_user=75682&_rdoc=1&_fmt=&_orig=search&_sort=d&_docanchor=&view=c&_acct=C000006078&_version=1&_urlVersion=0&_userid=75682&md5=184a261acc170dc72c1e5deeb65de9b4
20	Caporale	Antimicrob Agents Chemother. 48(9):3579-82.	2004	http://www.pubmedcentral.nih.gov/articlerender.fcgi?tool=pubmed&pubmedid=15328132
21	Vakulenko et al	Antimic Agents Chemother p646-653, 46(3)	2002	http://aac.asm.org/cgi/content/full/46/3/646
22	Majiduddin et al	Int. J. Med. Microbiol. 292, 127 ± 137 (2002	2002	http://www.sciencedirect.com/science?_ob=ArticleURL&_udi=B7GW0-4DS36K5-1P&_user=75682&_rdoc=1&_fmt=&_orig=search&_sort=d&_docanchor=&view=c&_rerunOrigin=scholar.google&_acct=C000006078&_version=1&_urlVersion=0&_userid=75682&md5=7099ef5169c7fa9d684fce6567e6cd17
23	Page	Clin Microbiol Infect. 14 Suppl 1:63-74. Review.	2007	http://www3.interscience.wiley.com/cgi-bin/fulltext/119414802/HTMLSTART
24	Blazquez et al	Antimicrob Agents Chemother. 44(8):2182-4.	2000	http://aac.asm.org/cgi/content/full/44/8/2182?view=long&pmid=10898697
25	Sideraki et al	PNAS USA. 98(1):283-8.	2001	http://www.pnas.org/content/98/1/283.long
26	Delmas et al	Antimicr Agents and Chemother 49(10) pp.4280-4287	2005	http://aac.asm.org/cgi/content/full/49/10/4280
27	Vakulenko et al	J Biol Chem. 274(33):23052-60.	1999	http://www.jbc.org/cgi/content/full/274/33/23052?view=long&pmid=10438473
28	Wang et al	J. Mol. Biol. (2002) 320, 85–95	2002	http://www.sciencedirect.com/science?_ob=ArticleURL&_udi=B6WK7-462F3GJ-1Y&_user=75682&_rdoc=1&_fmt=&_orig=search&_sort=d&_docanchor=&view=c&_acct=C000006078&_version=1&_urlVersion=0&_userid=75682&md5=34ee00eefbee834d71d15777d840b7c9
29	Arlet	Antimicrob Agents Chemother. 43(4): 969–971.	1999	http://www.pubmedcentral.nih.gov/articlerender.fcgi?tool=pubmed&pubmedid=10103213
30	Du Bois et al*	J Antimicrob Chemother 35(1):p7 Review.*	1995	*
31	Matagne, Lamotte-Brasseur, Frere	Biochem. J. 330 (2): p581	1998	http://www.pubmedcentral.nih.gov/articlerender.fcgi?artid=1219177
32	Petrosino et al	Trends Microbiology 6(8): p323	1998	http://www.sciencedirect.com/science?_ob=ArticleURL&_udi=B6TD0-3TXK8B7-K&_user=75682&_rdoc=1&_fmt=&_orig=search&_sort=d&_docanchor=&view=c&_acct=C000006078&_version=1&_urlVersion=0&_userid=75682&md5=ef752c4ba221484509c1b5524cf625ff
33	Knox	Antimicr. Agents Chemother 39(12): p2593	1995	http://aac.asm.org/cgi/reprint/39/12/2593
34	Venkatachalam et al	J Biol Chem 269: p23444	1994	http://www.jbc.org/cgi/content/abstract/269/38/23444
35	Giakkoupi et al	J Antimicrob Chemother 45 pp.101-104	2000	http://jac.oxfordjournals.org/cgi/content/full/45/1/101
36	Vakulenko et al	Antimicrob. Agents Chemother 42, 1542	1998	http://aac.asm.org/cgi/content/full/42/7/1542?view=long&pmid=9660980
37	Frere	Molec Microbiol, 16(3), Pages 385 – 395	1995	http://www3.interscience.wiley.com/journal/119252253/abstract
38	Sowek et al	Biochemistry 30: 3179-3188.	1991	http://pubs.acs.org/doi/abs/10.1021/bi00227a004
39	Blazquez et al	Antimicrob Agents Chemother.42(5):1042-4.	1998	http://aac.asm.org/cgi/content/full/42/5/1042?view=long&pmid=9593123
40	Stapleton	Antimic Agents and Chemother, 43(8), pp. 1881-1887,	1999	http://aac.asm.org/cgi/content/abstract/43/8/1881?ijkey=3ed1e0c105a71eacb4fab429add537f2e208286e&keytype2=tf_ipsecsha
41	Zaccolo et al	J Mol Biol, 285(2), pp. 775-783	1999	http://www.sciencedirect.com/science?_ob=ArticleURL&_udi=B6WK7-45R88CK-WM&_user=75682&_coverDate=01%2F15%2F1999&_rdoc=1&_fmt=full&_orig=search&_cdi=6899&_sort=d&_docanchor=&view=c&_acct=C000006078&_version=1&_urlVersion=0&_userid=75682&md5=d8e49e892e8dc3246c41ab52c5a0aa3b#secx12
42	Huang et al	PNAS USA 94, pp.8801-6	1997	http://www.pnas.org/content/94/16/8801.full
43	Cantu et al	J Biol Chem 271: 22538–45	1996	http://www.jbc.org/cgi/content/full/271/37/22538?view=long&pmid=8798421
44	Hayes et al	PNAS December 10, 2002 vol. 99 no. 25 15926-15931	2002	http://www.pnas.org/content/99/25/15926.full
45	Hall	Antimic Agents and Chemother, p. 3035-3038, Vol. 46, No. 9	2002	http://aac.highwire.org/cgi/content/full/46/9/3035
46	Petrosino and Paltzkill (include?)	J Bacteriology 178, pp. 1821-8	1996	http://jb.asm.org/cgi/content/abstract/178/7/1821
47	Palzkill et al (include?)	Molec Microbiol, 12(2), Pages 217 – 229	1994	http://www3.interscience.wiley.com/journal/119280264/abstract
48	Mugnier et al	Antimic Agents Chemoth 40 (11): 2488	1996	http://aac.asm.org/cgi/content/abstract/40/11/2488
49	Poyart	Antimic Agents Chemother p. 108-113, Vol. 42(1)	1998	http://aac.asm.org/cgi/content/full/42/1/108?view=long&pmid=9449269
50	Sirot et al	Antimicrob. Agents Chemother. 41 (6):1322	1997	http://aac.highwire.org/cgi/reprint/41/6/1322
51	Blazquez et al	Antimicrob Agents Chemother. 1995 January; 39(1): 145–149.	1995	http://www.ncbi.nlm.nih.gov/pmc/articles/PMC162500/
52	Stemmer	Letters to Nature, 370 (6488) pp. 389-391	1994	http://www.nature.com/doifinder/10.1038/370389a0
53	Imtiaz et al	Antimicrob. Agents Chemother. 38:1134-1139	1994	http://aac.asm.org/cgi/content/abstract/38/5/1134?ijkey=2654870b179ceaa9d0514c60c8f51de8bcc2a1e3&keytype2=tf_ipsecsha
54	Huang et al	Antimicrob Agents Chemother. 1994 Oct;38(10):2266-9.	1994	http://aac.highwire.org/cgi/content/abstract/38/10/2266
55	Bret et al	Antimicrob Agents Chemother. Vol. 41, No. 11 p. 2547–2549.	1997	http://aac.asm.org/cgi/content/abstract/41/11/2547
56	Nicolas-Chanoine	J. Antimicrob. Chemother. 40 (1): 1.	1997	http://jac.oxfordjournals.org/cgi/reprint/40/1/1
57	Henquell et al	Antimic Agents Chemoth 39(2): p427	1995	http://aac.highwire.org/cgi/reprint/39/2/427
58	Thomson and Amyes	J. Antimicrob. Chemother	1993	http://jac.oxfordjournals.org/cgi/reprint/31/5/655
59	Matagne and Frere	BBA - Protein Struct and Mol Enzymology	1995	http://www.sciencedirect.com/science?_ob=ArticleURL&_udi=B6T21-3XX6VVX-3S&_user=75682&_rdoc=1&_fmt=&_orig=search&_sort=d&_docanchor=&view=c&_searchStrId=1090721356&_rerunOrigin=scholar.google&_acct=C000006078&_version=1&_urlVersion=0&_userid=75682&md5=be70b1357d566e6c49040ac66906cf45
60	Arlet et al	Antimicrob. Agents Chemother. 37	1993	http://aac.asm.org/cgi/reprint/37/9/2020
61	Bush et al	Antimicrob. Agents Chemother. 39	1995	http://aac.asm.org/cgi/reprint/39/6/1211?view=long&pmid=7574506
62	Farzaneh	Antimicrob. Agents Chemother. 40	1996	http://aac.asm.org/cgi/reprint/40/10/2434?view=long&pmid=8891161
63	Raquet et al	J Mol Biol. 1994 Dec 16;244(5):625–639	1994	http://www.sciencedirect.com/science?_ob=ArticleURL&_udi=B6WK7-45NSJ45-C&_user=75682&_coverDate=12%2F15%2F1994&_fmt=abstract&_orig=search&_cdi=6899&view=c&_acct=C000006078&_version=1&_urlVersion=0&_userid=75682&md5=eca677c257e966605c61ef751229d01b&ref=full
64	Palzkill and Botstein	PROTEINS: Structure, Function, and Genetics 1429-44	1992	http://www3.interscience.wiley.com/journal/107611053/abstract
65	Palzkill and Botstein	J. Bacteriol. 174:5237-5243	1992	http://jb.asm.org/cgi/content/abstract/174/16/5237?ijkey=a93b01034717fe702ead2133b3691d449d7db95b&keytype2=tf_ipsecsha
66	Jacobi, Medeiros	Antimic Agents Chemother p. 1697-1704, 35(9)	1991	http://aac.asm.org/cgi/reprint/35/9/1697
67	Oliphant et al	Proc. Natl. Acad. Sci. USA 86:9094-9098	1989	http://www.pnas.org/content/86/23/9094.abstract?ijkey=5bba566b07c9647651145bd96f59540d433167ee&keytype2=tf_ipsecsha
68	Bush	Antimicrob. Agents Chemother. 33 (3): 264.	1989	http://aac.asm.org/cgi/reprint/33/3/264?view=long&pmid=2658780
69	Weber	J Infect Diseases Vol. 162, No. 2 pp. 460-465	1990	http://www.jstor.org/stable/30123113
70	Philippon et al.	Antimicrob. Agents Chemother. 33 (8): 1131.	1989	http://aac.asm.org/cgi/reprint/33/8/1131?view=long&pmid=2679367
71	Bershtein et al	J Mol Biol, 379, pp. 1029-1044	2008	http://www.sciencedirect.com/science?_ob=ArticleURL&_udi=B6WK7-4S98V4K-6&_user=75682&_coverDate=06%2F20%2F2008&_rdoc=1&_fmt=high&_orig=search&_sort=d&_docanchor=&view=c&_acct=C000006078&_version=1&_urlVersion=0&_userid=75682&md5=584cd4af09bb98a0b908428ffb4504f5
72	Mulvey et al	Antimicrob. Agents Chemother. 53: 4955-4956	2009	http://www.ncbi.nlm.nih.gov/pubmed/19687235
73	Tomatis et al	PNAS USA, 105(52):20605-10	2008	http://www.pnas.org/content/105/52/20605.full
74	Bershtein et al	Nature 444, 929-932	2006	http://www.nature.com/nature/journal/v444/n7121/full/nature05385.html
75	Rossolini, Docquier*	Future Microbiol, Vol. 1, No. 3, Pages 295-308*	2006	http://www.futuremedicine.com/doi/abs/10.2217/17460913.1.3.295
76	Robin et al	Antimic Agents Chemoth p.4443-7, 49(11)	2005	http://aac.asm.org/cgi/content/full/49/11/4443
77	Labia*	Curr Med Chem, 3(4) pp. 251-266(16)	2004	http://www.ingentaconnect.com/content/ben/cmcaia/2004/00000003/00000004/art00001
78	Poirel et al	Antimicrob. Agents Chemother 48(12): 4528 - 4531.	2004	http://aac.asm.org/cgi/content/abstract/48/12/4528
79	Doucet et al	Journal of Biological Chemistry, 279, 46295-46303	2004	http://www.jbc.org/content/279/44/46295.full
80	Merueh et al	J. Am. Chem. Soc.2002, 124, 9422	2002	http://pubs.acs.org/doi/abs/10.1021/ja026547q
81	Bradford	Clin Microbiol Rev, p. 933-51, V14, No. 4	2001	http://cmr.asm.org/cgi/content/full/14/4/933?view=long&pmid=11585791
82	Long-McGie et al	Biotech. and Bioeng 68(1)	2000	http://www3.interscience.wiley.com/journal/71003725/abstract?CRETRY=1&SRETRY=0
83	Hecky & Muller	Biochemistry, 44, 12640-12654	2005	http://www.ncbi.nlm.nih.gov/pubmed/16171379
84	Baranial,..,Gniadowski	Antimicrob. Agents Chemother 49(5): 1872-80.	2005	http://aac.asm.org/cgi/content/full/49/5/1872?maxtoshow=&hits=10&RESULTFORMAT=&fulltext=lactamase&searchid=1&FIRSTINDEX=1360&resourcetype=HWFIG
85	Bonomo et al	Biochim et Biophys Acta, 1247(1) 22, pp113-20	1995	http://www.sciencedirect.com/science?_ob=ArticleURL&_udi=B6T21-3XX6VSX-2Y&_user=75682&_rdoc=1&_fmt=&_orig=search&_sort=d&_docanchor=&view=c&_rerunOrigin=scholar.google&_acct=C000006078&_version=1&_urlVersion=0&_userid=75682&md5=af926144f3618f8e1405429a82512550
86	Fujii et al	Nucleic Acids Res. 2006; 34(4): e30.	2006	http://www.ncbi.nlm.nih.gov/pmc/articles/PMC1380258/figure/fig3/	http://www.sciencedirect.com/science?_ob=ArticleURL&_udi=B6T21-3XX6VSX-2Y&_user=75682&_rdoc=1&_fmt=&_orig=search&_sort=d&_docanchor=&view=c&_rerunOrigin=scholar.google&_acct=C000006078&_version=1&_urlVersion=0&_userid=75682&md5=af926144f3618f8e1405429a82512550
87	Fujji et al	Nucleic Acids Res. 2004; 32(19): e145.	2004	http://www.ncbi.nlm.nih.gov/pmc/articles/PMC528823/	905-907.
88	Driffield et al	J Antimicrob Chemother 58: 905-907	2006	http://jac.oxfordjournals.org/cgi/content/full/58/4/905
89	Holloway et al	J Mol Evol (2007) 64:215–222	2007	http://www.springerlink.com/content/vp471464014664w8/
90	Kopsidas	BMC Biotechnol 7.	2007	http://www.ncbi.nlm.nih.gov/pmc/articles/PMC1855321/
91	Bershtein & Tawfik	Mol Biol Evol 25: 2311-2318.	2008	http://mbe.oxfordjournals.org/cgi/content/full/25/11/2311
92	Osuna et al	Protein Eng 15: 463-470.	2002
