# Supplementary material for: Network Models of TEM β-Lactamase Mutations Coevolving under Antibiotic Selection Show Modular Structure and Anticipate Evolutionary Trajectories
Source: PLoS Comput Biol. 2011 Sep 22;7(9):e1002184. doi: 10.1371/journal.pcbi.1002184 (PMC3178621; doi:10.1371/journal.pcbi.1002184)
Supplement: Table S5 — Network link weight normalization is predictive of epistasis. Links between nodes were weighted according to the frequency in which the relevant pair (i.e. the mutant positions joined by the link) occurred in our database. This metric was further modified using a normalization factor comparing frequency of co-occurrence to that of the corresponding individual mutations. The two positions are listed as M1 and M2 in columns 1 and 2. The difference between observed co-ocurrence in the same sequence and the predicted frequency based on the frequency of each individual mutation constituting the pair is shown in column 3 (“predicted interaction based on link-weight normalization"). A positive difference indicates a trend toward positive epistasis between the two residue positions involved, whereas a negative difference of is indicative of possible negative epistasis. Column 4 indicates whether we found the interaction to be significantly epistatic in our cefotaxime resistance assays (Table 4), and column 5 lists the experimentally determined trend. Column 6 lists demonstrated epistatic interactions reported in the literature, and column 7 lists the corresponding references (the full reference is found at the bottom of the worksheet). (XLSX) [file pcbi.1002184.s008.xlsx]

## Sheet: Sheet1
M1	M2	Predicted interaction (based on link-weight normalization)	Significant in CTX Resistance Assays?	Experimentally Determined Trend	Reported in Literature	References
164	39				pos	48
238	215
173	238	-0.00483246
237	238	-0.00482975
224	238	-0.0048256
238	39	-0.00482503	no	neg
238	56	-0.00482503
100	238	-0.00482503
238	267	-0.00482503
238	32	-0.00482444
110	238	-0.00482444
175	238	-0.00482444
191	238	-0.00482444
209	238	-0.00482444
238	280	-0.00482444
238	49	-0.00482385
238	82	-0.00482385
196	238	-0.00482385
197	238	-0.00482385
216	238	-0.00482385
164	254	-0.00481998
104	254	-0.00481783
155	164	-0.0048163
104	268	-0.0048163			pos	21
104	120	-0.00481551
164	215	-0.00481551
164	40	-0.0048147	yes	neg
164	59	-0.0048147
164	63	-0.0048147
147	164	-0.0048147
163	164	-0.0048147
164	175	-0.0048147
164	80	-0.00481386
164	96	-0.00481386
164	168	-0.00481386
164	174	-0.00481386
164	187	-0.00481386
164	223	-0.00481386
104	224	-0.00481386	no	neg
164	227	-0.00481386
164	230	-0.00481386
164	287	-0.00481386
164	289	-0.00481386
104	56	-0.00481301
104	215	-0.00481301	no	pos
104	241	-0.00481301
104	32	-0.00481213
104	63	-0.00481213
104	163	-0.00481213
104	175	-0.00481213
104	191	-0.00481213
104	49	-0.00481123
104	187	-0.00481123
104	196	-0.00481123
104	223	-0.00481123
104	230	-0.00481123
173	182	-0.00478771			neg	13
240	265	-0.00478424
240	42	-0.004772
100	240	-0.004772
240	241	-0.004772
240	59	-0.00476965
110	240	-0.00476965
240	280	-0.00476965
168	240	-0.00476718
182	268	-0.00476461
182	42	-0.00475297
182	241	-0.00475297
182	267	-0.00475297
182	92	-0.00474968
163	182	-0.00474968
179	182	-0.00474968
182	82	-0.00474621
182	96	-0.00474621
174	182	-0.00474621
182	196	-0.00474621
182	289	-0.00474621
173	237	-0.00470984
173	254	-0.00469043
155	173	-0.00464576
173	224	-0.00464576
173	267	-0.00463415
147	173	-0.00462131
173	175	-0.00462131
173	80	-0.00460705
168	173	-0.00460705
237	268	-0.00460705
173	287	-0.00460705
120	153	-0.0045911
237	59	-0.00450281
153	55	-0.00447154
168	237	-0.00447154
241	254	-0.00443459
256	265	-0.00439024
110	268	-0.00426829
120	191	-0.00418118
120	209	-0.00418118
268	289	-0.00418118
100	39	-0.00390244
241	42	-0.00390244
155	175	-0.00390244
147	224	-0.00390244
279	40	-0.00365854
42	92	-0.00365854
241	92	-0.00365854
208	215	-0.00365854
187	51	-0.00243902
223	51	-0.00243902
230	51	-0.00243902
164	238	-0.000963565			neg	35
25	26	0
250	26	0
165	69	0
287	80	0
174	96	0
187	223	0
187	230	0
223	230	0
226	244	0
226	248	0
244	248	0
25	250	0
238	241	0.00128652
238	92	0.00140921
104	173	0.00153467	yes	pos
104	153	0.00235087	no	pos
164	268	0.0026498
164	224	0.00312695	no	pos
164	51	0.00346598	yes	neg
164	178	0.00346598			pos	12
104	42	0.00382334			pos	4
104	51	0.00400936	yes	neg
104	92	0.00400936
120	238	0.00692368	yes	neg
238	42	0.00764228			pos	4
240	254	0.00994739
104	265	0.0107441
153	238	0.0111498	yes	pos
104	240	0.0113676
182	237	0.0116243
164	267	0.0117458
240	39	0.0125745	no	pos
238	268	0.0127983
104	267	0.0128299
240	256	0.013082
238	254	0.0182148
173	240	0.0193468	yes	pos
238	265	0.0245476	NA	NA
104	237	0.0256707
240	268	0.0271341
182	240	0.0283055
238	240	0.121871	yes	pos	pos	1, 29,34
164	182	0.0444285
173	178	0.0460705
182	238	0.0682032	yes	pos	pos	4
164	237	0.0762749			neg	39
164	173	0.0847937	yes	pos	pos	12
104	164	0.0919106	yes	pos	pos	3,20,28,38
104	238	0.110673	yes	pos	pos	4,28,47,59
164	240	0.122561	yes	pos	pos	21,38,39
237	240	0.126414			neg	39
104	182	0.131375	no	pos	pos	47
254	265	0.195122
RefNum	Author	Journal
1	De Wals et al	Protein Science 18: p147
2	Goldsmith et al	PNAS USA 106(15) 6197-6202
3	Camps et al	Crit Reviews Biochem and Mol. Biology 42 p.313
4	Weinreich et al	Science 312 (7): p111
5	Livermore	Clinical Microbiology & Infection, V14(1), p3
6	Marciano	J Mol Biol. 384(1):151-64.
8	Robin	Antimicrob Agents Chemother. 51(4):1304-9
9	Perilli et al	J Chemother. 19(2):123-6.
10	Rossolini, Docquier*	Future Microbiol, Vol. 1, No. 3, Pages 295-308*
11	Camps et al	PNAS August 19, 2003 vol. 100 no. 17 9727-9732
12	Barlow & Hall	Genetics 163(4): 1237–1241.
13	Barlow & Hall	Genetics 160: p823
14	Fisher et al	Chem. Rev. 105 (2), pp 395–424
15	Schroeder et al	Antimicr Agents Chemother Vol. 46(11) p.3568
16	Gniadkowski	Clinical Microbiology & Infection, V7(11), p597
17	Therrien, Levesque	FEMS Microbiology Reviews, 24(3), p. 251-262
18	Orencia et al	Nature Structural Biology 8 (3): p238
19	Babic et al	Drug Resist Updat. 9(3):142-56.
20	Caporale	Antimicrob Agents Chemother. 48(9):3579-82.
21	Vakulenko et al	Antimic Agents Chemother p646-653, 46(3)
22	Majiduddin et al	Int. J. Med. Microbiol. 292, 127 ± 137 (2002
23	Page	Clin Microbiol Infect. 14 Suppl 1:63-74. Review.
24	Blazquez et al	Antimicrob Agents Chemother. 44(8):2182-4.
25	Sideraki et al	PNAS USA. 98(1):283-8.
26	Delmas et al	Antimicr Agents and Chemother 49(10) pp.4280-4287
27	Vakulenko et al	J Biol Chem. 274(33):23052-60.
28	Wang et al	J. Mol. Biol. (2002) 320, 85–95
29	Arlet	Antimicrob Agents Chemother. 43(4): 969–971.
30	Du Bois et al*	J Antimicrob Chemother 35(1):p7 Review.*
31	Matagne, Lamotte-Brasseur, Frere	Biochem. J. 330 (2): p581
32	Petrosino et al	Trends Microbiology 6(8): p323
33	Knox	Antimicr. Agents Chemother 39(12): p2593
34	Venkatachalam et al	J Biol Chem 269: p23444
35	Giakkoupi et al	J Antimicrob Chemother 45 pp.101-104
36	Vakulenko et al	Antimicrob. Agents Chemother 42, 1542
37	Frere	Molec Microbiol, 16(3), Pages 385 – 395
38	Sowek et al	Biochemistry 30: 3179-3188.
39	Blazquez et al	Antimicrob Agents Chemother.42(5):1042-4.
40	Stapleton	Antimic Agents and Chemother, 43(8), pp. 1881-1887,
41	Zaccolo et al	J Mol Biol, 285(2), pp. 775-783
42	Huang et al	PNAS USA 94, pp.8801-6
43	Cantu et al	J Biol Chem 1996; 271: 22538–45
44	Petrosino et al	J Bacteriology 178, pp. 1821-8
45	Palzkill et al	Molec Microbiol, 12(2), Pages 217 – 229
46	Mugnier et al	Antimic Agents Chemoth 40 (11): 2488
47	Poyart	Antimic Agents Chemother p. 108-113, Vol. 42(1)
48	Jacobi et al	Antimic Agents Chemother p. 1697-1704, 35(9)
49	Bush et al	Antimicrob. Agents Chemother. 33 (3): 264.
50	Weber	J Infect Diseases Vol. 162, No. 2 pp. 460-465
51	Imtiaz et al	Antimicrob. Agents Chemother. 38:1134-1139
52	Robin et al	Antimic Agents Chemoth p.4443-7, 49(11)
53	Behrstein et al	Nature 444, 929-932
54	Sirot et al	Antimicrob. Agents Chemother. 41 (6):1322
55	Poirel et al	Antimicrob. Agents Chemother 48(12): 4528 - 4531.
56	Bradford	Clin Microbiol Rev, p. 933-51, V14, No. 4
57	Nicolas-Chanoine	J. Antimicrob. Chemother. 40 (1): 1.
58	Henquell et al	Antimic Agents Chemoth 39(2): p427
59	Raquet et al	J Mol Biol. 1994 Dec 16;244(5):625–639
60	Philippon et al.	Antimicrob. Agents Chemother. 33 (8): 1131.
65	Bonomo et al	Biochim et Biophys Acta, 1247(1) 22, pp113-20
71	Merueh et al	J. Am. Chem. Soc.2002, 124, 9422
72	Labia*	Curr Med Chem, 3(4) pp. 251-266(16)
73	Tomatis et al	PNAS USA, 105(52):20605-10
