# Supplementary material for: Network Models of TEM β-Lactamase Mutations Coevolving under Antibiotic Selection Show Modular Structure and Anticipate Evolutionary Trajectories
Source: PLoS Comput Biol. 2011 Sep 22;7(9):e1002184. doi: 10.1371/journal.pcbi.1002184 (PMC3178621; doi:10.1371/journal.pcbi.1002184)
Supplement: Table S6 — Presence of triple mutants predicted to be of special significance for adaptation within cefotaxime-driven evolutionary trajectories. Cefotaxime-driven evolutionary trajectories reported by Salverda et al. [36] are listed in column 2. This work investigated the role of contingency of the first mutation to be fixed under a given selective pressure on subsequent evolution. The clone number for each independent isolate, reported in [36] (figures 2A, 3A and 5A), is listed in column 1. Each directed evolution experiment is listed on a separate tab of this worksheet, with the sequence used to generate the original libraries for each of these experiments listed in column 3: TEM-1 evolution: 7 trajectories (out of 12) contained the triple combination of E104K M182T G238S mutations, and the 5 remaining trajectories represent parallel evolutionary trajectories; R164S evolution; A237T evolution; R164S/G238S evolution; A237T/G238S evolution. The triple mutant combinations present in the reported sequences and corresponding to evolutionary trajectories of special significance listed in Table 2 are highlighted in bold in column 2 and listed in column 4. Betweenness centrality values, indicative of the amount information flow (Methods), for trajectories of special significance are listed in column 5 and the average betweenness centrality values per clone are shown in column 6. (XLSX) [file pcbi.1002184.s009.xlsx]

## Sheet: TEM-1 Descendants
Clone	Sequence	Original Library	Constituent Triplet	Betweeness	Average Betweeness per Clone
	Mutants containing substitutions in all three positions: 104, 182, 238
1	V10I E104K H153L M182T G238S	TEM-1	104_238_153	23	3.9
1	V10I E104K H153L M182T G238S	TEM-1	182_238_153	4
2	F19I E104K M182T G238S E281-	TEM-1		0
5	E104K M182T G238S	TEM-1		0
6	V10I F19C E104K M155I M182T G238S	TEM-1		0
8	F19L E104K M182T G238S A249V	TEM-1		0
9	E104K M182T G238S	TEM-1		0
10	V33I E104K M155I M182T G238S	TEM-1		0
	Mutants not containing substitutions in all three positions: 104, 182, 238
3	R164S P167T M182T E240K G267A	TEM-1		0	6.6
4	V10I P145Q T149A A172V N175D D179G M182T L201I S235T A237T T265M T271I	TEM-1		0
7	A184V R191H T200S G238S E240K T265M	TEM-1	265_238_240	3
11	E104K S124G G238S T265M	TEM-1	104_238_265	15
12	E104K T114M T188R G238S T265M	TEM-1	104_238_265	15

## Sheet: R164S Descendants
Clone	Sequence	Original Library	Constituent Triplet	Betweeness	Average Betweeness per Clone
1	F24C S124R R164S I173V E197K S235T E240K	R164S	240_164_173	22	19
2	D38G N100K R164S T180S A237T E240K R241H T265M	R164S		0
3	R164S I173V T188I A237T E240K K256N	R164S	173_164_237	6
3	R164S I173V T188I A237T E240K K256N	R164S	240_164_173	22
4	Q88L E104K M129L R164S A184T L201P V216I A224V I247V A249V G267V Q278R	R164S	104_164_224	1
5	V10I R164S A237T E240K R241H S268G	R164S	268_240_164	41
5	V10I R164S A237T E240K R241H S268G	R164S	268_240_237	3

## Sheet: A237T Descendants
Clone	Sequence	Original Library	Constituent Triplet	Betweeness	Average Betweeness per Clone
1	R164C/Y M182T A224V A237T	A237T	224_164_237	2	31.6
2	Q39R R164S I173T K192N L201P A237T E240K	A237T	39_240_164	32
2	Q39R R164S I173T K192N L201P A237T E240K	A237T	39_240_237	2
2	Q39R R164S I173T K192N L201P A237T E240K	A237T	173_164_237	6
2	Q39R R164S I173T K192N L201P A237T E240K	A237T	240_164_173	22
3	D163V W165G M182T A217S A224V A237T	A237T
4	L169P M182T V216I A237T	A237T
5	P27L E104K R164H N175Y M182T K192E A237T	A237T	182_104_164	66
5	P27L E104K R164H N175Y M182T K192E A237T	A237T	237_164_104	28

## Sheet: R164S_G238S Descendants
Clone	Sequence	Original Library	Constituent Triplet	Betweeness	Average Betweeness per Clone
1	F16L L21H I47V S164R** M182T A184V K192N I208K G238S E240K	R164S/G238S		0	56.2
2	A17S F60Y G92D E104V S164R** G238S	R164S/G238S	238_104_164	96
3	E104K S164**R T188K	R164S/G238S		0
4	H7Q I56T E104Q S164R** M182T E197K	R164S/G238S	182_104_164	66
5	D38V E104K H153R S164R** L198V G238S	R164S/G238S	104_238_153	23
5	D38V E104K H153R S164R** L198V G238S	R164S/G238S	238_104_164	96

## Sheet: A237T_G238S Descendants
Clone	Sequence	Original Library	Constituent Triplet	Betweeness	Average Betweeness per Clone
1	S4N P27S E104K D115E M182T T237A G238S H289Y	A237T/G238S		0	12.8
2	F24S G92D R164G P174R M182T A224V S235T A237T G238S	A237T/G238S	224_164_237	2
3	E104K L198I A224V A237T G238S G268G	A237T/G238S		0
4	E104K H153R A237T G238S R275Q	A237T/G238S	104_238_153	23
5	E104K R120K S124N A237T G238S R275L	A237T/G238S	120_238_104	39
