# Supplementary material for: Network Models of TEM β-Lactamase Mutations Coevolving under Antibiotic Selection Show Modular Structure and Anticipate Evolutionary Trajectories
Source: PLoS Comput Biol. 2011 Sep 22;7(9):e1002184. doi: 10.1371/journal.pcbi.1002184 (PMC3178621; doi:10.1371/journal.pcbi.1002184)
Supplement: Table S7 — Primers used for site-directed mutagenesis of TEM β–lactamase. The primers used for site-directed mutagenesis by the megaprimer protocol [70] are listed, grouped by orientation. For each primer, the name, sequence, and amino acid substitution are shown. (XLSX) [file pcbi.1002184.s010.xlsx]

## Sheet: Sheet1
Primers used for site-directed mutagenesis of TEM Beta-lactamase
Reverse Primers
Primer Name	Sequence	Point Mutation
MC203	AATGACTTGGTTAAGTACTCACCAGTC	E104K
MC206	ACCGCTTTTTTGCGCAACATGGGGGAT	H153R
MC208	CGTGACACCACGACGCCTGTAGCAATG	M182T
MC225	GCTGAAGATCAGTGGGGTGCACGAGTG	L40W
MC230	GATGCTGAAGATCGGTTGGGTGCACGA	Q39R
MC239	ATCGAACTGGATCCCAACAGCGGTAAG	L51P
MC247	GGCATGACAGTAAGCGAATTATGCAGT	R120S
Blac5	TTACGGTTCCTGGCCTTTTGC	Binds upstream of B-lac
Forward Primers:
Primer Name	Sequence	Point Mutation
MC204	CTCGTCGTTTGGTACGGCTTCATTCAG	I173V
MC205	ATCCCCCATGTTGCGCAAAAAAGCGGT	H153R
MC207	AGACCCACGCTCACTGGCTCCAGATTT	G238S
MC224	GCCAGCCGGAAGGACCGAGCGCAGAAG	A224V
MC226	GCGAGACCCACGCTTACTGGCTCCAGATTT	G238S E240K
MC228	TGGTCCTGCAACTTCATCCGCCTCCAT	K215E
MC229	GCGAGACCCACGCTTACCGGCTCCAGA	E240K
MC240	TGGTCCTGCAACTCTATCCGCCTCCAT	K215R
MC248	CTGACTCCCCGTCATGTAGATAACTAC	T265M
Blac 8	CCATTTCCACCCCTCCCAGTT	Binds downstream of B-lac
