# Supplementary material for: Network Models of TEM β-Lactamase Mutations Coevolving under Antibiotic Selection Show Modular Structure and Anticipate Evolutionary Trajectories
Source: PLoS Comput Biol. 2011 Sep 22;7(9):e1002184. doi: 10.1371/journal.pcbi.1002184 (PMC3178621; doi:10.1371/journal.pcbi.1002184)
Supplement: Dataset S4 — References for the laboratory-evolved TEM sequences in Datasets S1 through S3. (XLSX) [file pcbi.1002184.s017.xlsx]

## Sheet: Sheet1
Key	Authors	Journal	Date	URL
Barlow2002	Barlow & Hall	Genetics 160: p823	2002	http://www.genetics.org/cgi/content/abstract/160/3/823
Barlow2003	Barlow & Hall	Genetics 163(4): 1237–1241.	2003	http://www.pubmedcentral.nih.gov/articlerender.fcgi?tool=pubmed&pubmedid=12702671
Bershtein2006	Bershtein et al	Nature 444, 929-932	2006	http://www.nature.com/nature/journal/v444/n7121/full/nature05385.html
Bershtein2008JMB	Bershtein et al	J Mol Biol, 379, pp. 1029-1044	2008	http://www.sciencedirect.com/science?_ob=ArticleURL&_udi=B6WK7-4S98V4K-6&_user=75682&_coverDate=06%2F20%2F2008&_rdoc=1&_fmt=high&_orig=search&_sort=d&_docanchor=&view=c&_acct=C000006078&_version=1&_urlVersion=0&_userid=75682&md5=584cd4af09bb98a0b908428ffb4504f5
Bershtein2008MBE	Bershtein & Tawfik	Mol Biol Evol 25: 2311-2318.	2008	http://mbe.oxfordjournals.org/cgi/content/full/25/11/2311
Camps2003	Camps et al	PNAS August 19, 2003 vol. 100 no. 17 9727-9732	2003	http://www.pnas.org/content/100/17/9727.full
Driffield2006	Driffield et al	J Antimicrob Chemother 58: 905-907	2006	http://jac.oxfordjournals.org/cgi/content/full/58/4/905
Fujii2004	Fujji et al	Nucleic Acids Res. 2004; 32(19): e145.	2004	http://www.ncbi.nlm.nih.gov/pmc/articles/PMC528823/	905-907.
Fujii2006	Fujii et al	Nucleic Acids Res. 2006; 34(4): e30.	2006	http://www.ncbi.nlm.nih.gov/pmc/articles/PMC1380258/figure/fig3/	http://www.sciencedirect.com/science?_ob=ArticleURL&_udi=B6T21-3XX6VSX-2Y&_user=75682&_rdoc=1&_fmt=&_orig=search&_sort=d&_docanchor=&view=c&_rerunOrigin=scholar.google&_acct=C000006078&_version=1&_urlVersion=0&_userid=75682&md5=af926144f3618f8e1405429a82512550
Hecky2005	Hecky & Muller	Biochemistry, 44, 12640-12654	2005	http://www.ncbi.nlm.nih.gov/pubmed/16171379
Holloway2007	Holloway et al	J Mol Evol (2007) 64:215–222	2007	http://www.springerlink.com/content/vp471464014664w8/
Kopsidas2007	Kopsidas	BMC Biotechnol 7.	2007	http://www.ncbi.nlm.nih.gov/pmc/articles/PMC1855321/
Long-McGie2000	Long-McGie et al	Biotech. and Bioeng 68(1)	2000	http://www3.interscience.wiley.com/journal/71003725/abstract?CRETRY=1&SRETRY=0
Orencia2001	Orencia et al	Nature Structural Biology 8 (3): p238	2001	http://www.nature.com/nsmb/journal/v8/n3/full/nsb0301_238.html
Stapleton1999	Stapleton	Antimic Agents and Chemother, 43(8), pp. 1881-1887	1999	http://aac.asm.org/cgi/content/abstract/43/8/1881?ijkey=3ed1e0c105a71eacb4fab429add537f2e208286e&keytype2=tf_ipsecsha
Stemmer1994	Stemmer	Letters to Nature, 370 (6488) pp. 389-391	1994	http://www.nature.com/doifinder/10.1038/370389a0
Vakulenko1998	Vakulenko et al	Antimicrob. Agents Chemother 42, 1542	1998	http://aac.asm.org/cgi/content/full/42/7/1542?view=long&pmid=9660980
Vakulenko2002	Vakulenko et al	Antimic Agents Chemother p646-653, 46(3)	2002	http://aac.asm.org/cgi/content/full/46/3/646
Zaccolo1999	Zaccolo et al	J Mol Biol, 285(2), pp. 775-783	1999	http://www.sciencedirect.com/science?_ob=ArticleURL&_udi=B6WK7-45R88CK-WM&_user=75682&_coverDate=01%2F15%2F1999&_rdoc=1&_fmt=full&_orig=search&_cdi=6899&_sort=d&_docanchor=&view=c&_acct=C000006078&_version=1&_urlVersion=0&_userid=75682&md5=d8e49e892e8dc3246c41ab52c5a0aa3b#secx12
